# Supplementary material for: Systemic angiogenic protein changes following propranolol therapy in infantile hemangioma: a multi-target perspective
Source: Front Pharmacol. 2025 Dec 19;16:1706048. doi: 10.3389/fphar.2025.1706048 (PMC12757338; doi:10.3389/fphar.2025.1706048)
Supplement: Supplementary file 1 [file Table1.xls]

## Sheet: data
				pre-treatment IH vs Control	post-treatment IH vs pre-treatment IH
proteinID	arrayID	entrezID	uniprotID	adj.P.Val	adj.P.Val	con1	con2	con3	con4	con5	con6	con7	con8	con9	con10	con11	con12	con13	con14	B1	B2	B3	B4	B5	B6	B7	B8	B9	B10	B11	B12	B13	B14	AT1	AT2	AT3	AT4	AT5	AT6	AT7	AT8	AT9	AT10	AT11	AT12	AT13	AT14
TGFa	array3	7039	P01135	4.39796e-08	0.00181576	17244.8	12222.4	45654.9	42429.4	19200.3	13608.5	50832.2	47240.9	21377.7	15151.7	56596.5	52598	23801.9	16869.9	2441.67	4075.63	2684.38	2481.52	2811.39	8254.71	1807.63	21722.3	5735.58	3245.82	2443.81	2914.16	2919.42	2419.17	4747.87	9986.4	3298.04	2686.72	5479.14	17345.1	2506.12	89860.4	11620	11284.7	3839.4	4063.07	6105.25	2966.85
HB-EGF	array1	1839	Q99075	5.79385e-08	0.0233564	6319.55	3442.29	18601.5	19812.3	7036.19	3832.64	20711	22059	7834.09	4267.26	23059.6	24560.5	8722.48	4751.17	1107.72	213.066	997.931	871.801	1206.05	1475.93	1006.86	3462.85	1550.72	1336.91	1215.99	1190.81	1709.46	1551	1484.81	2938.24	2037.29	1310.05	2301.55	13607.1	1283.28	12864.1	2454.95	2637.45	1519.02	1593.01	1562.18	13382.2
ANGPTL4	array23	51129	Q9BY76	5.58331e-06	0.0277396	26559.8	18217.8	31074.6	29393.9	29571.7	20283.7	34598.5	32727.1	32925.1	22583.8	38522	36438.4	36658.8	25144.8	12661.1	12319.9	17443.9	13513.7	22712.6	16230.7	17484.8	24098.3	12645.2	7969.37	13098	19140.8	11917.4	14028.4	15988.5	20555.4	26574.8	16717.3	25328.1	26834.9	28624.8	95818	16551.8	11344.8	15131.5	15051.2	15935.6	20892
Follistatin	array24	10468	P19883	4.26296e-06	0.0277396	19777.9	12312.3	24731.8	24290.1	22020.7	13708.5	27536.4	27044.6	24517.8	15263	30659	30111.4	27298.1	16993.9	8751.94	13136.8	14073.2	9298.36	15136.6	16049.2	9651.37	9347.15	8330.06	4846.8	10170.2	9227.51	9388.1	7260.22	11480.8	6477.13	19848.4	19956.7	63874	33563.4	12668.7	14303.5	13962.1	6792.54	25505.8	13842.4	14767.9	7767.31
PIGF	array11	5228	P49763	0.000187952	0.0277396	3619.63	1241.86	10417.9	5872.47	4030.1	1382.69	11599.3	6538.4	4487.11	1539.48	12914.6	7279.86	4995.95	1714.06	506.271	314.61	563.234	3394.88	2601.31	768.149	592.307	760.025	817.965	709.217	679.499	10786.5	470.013	698.94	706.529	537.247	897.957	4704.21	3729.61	1741.75	2615.54	1428.68	975.973	2080.83	647.747	6710.05	541.909	4238.12
Tie-1	array2	7075	P35590	1.76384e-05	0.0277396	4226.2	3576.68	29696.2	22022.6	4705.45	3982.28	33063.8	24520	5239.04	4433.87	36813.2	27300.6	5833.15	4936.67	1363.08	2260.89	2550.58	2227.55	2545.27	2141.09	1750.47	2366.61	2035.73	1676.27	1632.65	6970.76	1621.91	2174.56	1775.64	3649.19	3559.77	2936.44	5076.52	2427.41	2193.43	4204.28	1933.71	1763.25	1674.65	13404.8	1862.01	4889.26
bFGF	array9	2247	P09038	5.58331e-06	0.204798	4413.06	3589.31	5372.37	9292.65	4913.5	3996.34	5981.6	10346.4	5470.69	4449.53	6659.91	11519.7	6091.07	4954.1	3296.18	3098.94	3074.86	2712.24	3068.79	3231.87	2520.38	3144.26	2997.49	2984.4	2935.46	3311.85	3156.41	3411.15	4552.61	4070.01	3549.72	2862.84	3074.12	12584.1	2731.05	5004.95	3252.99	3224.82	2914.75	3437.01	3977.03	5251.41
IP-10	array56	3627	P02778	0.9746	0.255029	10364.5	7403.64	17474.3	14428.2	8823.39	6302.76	14876	12282.8	9823.97	7017.49	16562.9	13675.7	10938	7813.27	4441.84	2497.42	9548.33	32280.7	16734.9	29355.9	8412.08	14832.9	6295.83	9359.36	11042.2	23411.2	9173.67	8171.43	4494.38	8518.24	9702.32	4652.53	25858.4	11723.2	3056.03	8656.77	5354.28	3112.34	10929.5	8518.95	1818.29	7296.7
Angiostatin	array28	5340	P00747	0.516653	0.412055	10736.6	10870	10437.1	7799.68	5140.12	6253.67	8885.2	6639.91	5589	7303.03	6069.78	7392.88	3684.63	5471.4	6263.23	7765.04	7075.51	7758.28	9658.74	4627.61	8143.42	5290.45	6994.04	5363.38	7413.76	5287.31	5271.21	5178.87	8576.86	10832.1	8047.53	7062.09	36240.7	11034.9	7969.72	6380.14	6751.58	4715.2	5303.2	6103.68	5611.8	7425.18
IGF-1	array5	3479	P05019	1.69818e-05	0.412055	5113.48	3072.67	20636.4	19696.2	5693.34	3421.11	22976.5	21929.7	6338.97	3809.06	25582.1	24416.6	7057.81	4241.01	1800.24	1642.03	2015.2	3627.44	3077.25	1954.2	1837.54	2480.58	2438.57	2211.15	1907.89	5333.89	2112.5	2609.63	2696.26	5643.81	1965.05	1896.26	2231.31	14483.4	1311.87	6013.89	3249.47	2852.65	2362	5075.97	1623.37	10288.7
LIF	array8	3976	P15018	3.04313e-05	0.412055	3041.78	1932.61	12422	10034.2	3386.71	2151.77	13830.7	11172	3770.77	2395.78	15399.1	12438.9	4198.37	2667.47	1980.01	1078.06	1510.22	1239.21	1717.81	1714.48	2563.53	1922.04	1355.92	1174.6	2151.96	2010.89	1889.15	1193.85	1834.3	2167.75	1386.32	1267.48	2051.62	12647.1	1165.09	5397.98	1936.66	1557.65	2573.46	1767.85	1419.16	6220.34
MCP-1	array52	6347	P13500	0.214994	0.435226	10255.9	4337.98	8165.8	15308.1	8730.87	3692.95	6951.59	13031.9	9720.95	4111.73	7739.9	14509.7	10823.3	4578	11165.6	11001.9	10088.8	5688.03	6213.15	11496.6	13572.9	13888.4	10779.3	18496.8	9112.73	10151.6	9177.41	6595.55	10042.3	13552.5	6902.74	5851.26	2730.2	28536.4	3534.75	5860.85	8191.28	34290.5	5697.04	4105.23	4494.73	7136.81
TGFb3	array4	7043	P10600	1.52627e-05	0.435226	6255.94	2431.1	15894.8	10192.7	6965.37	2706.78	17697.3	11348.5	7755.24	3013.73	19704.2	12635.4	8634.68	3355.49	1142.31	2734.65	2002.76	2830.2	2816.23	2224.13	2331.74	2120.98	1829.94	1497.35	1286.92	5981.04	1264.03	2069.58	1931.01	3154.31	1540.18	1882.26	3009.01	2578.71	1571.14	3446.6	2385.75	2529.04	2716.55	4828.78	1582.63	7349.07
Activin A	array12	3624	P08476	0.000438022	0.457567	4154.96	1504.47	16510	16717.7	4626.14	1675.08	18382.2	18613.4	5150.74	1865.04	20466.8	20724.2	5734.84	2076.53	905.869	746.73	1016.28	4723.03	2266.53	1292.7	774.83	1638.87	1399.07	1090.24	846.048	10969.9	1214.13	1946.87	996.206	10276.6	1198.46	1162.37	1476.69	21188.3	849.528	4409.25	2262.54	1090.06	2547.62	5247.44	1033.19	4430.15
HGF	array7	3082	P14210	3.23848e-05	0.457567	4762.75	3645.17	14985.2	28887	5302.85	4058.54	16684.5	32162.8	5904.19	4518.77	18576.5	35810.1	6573.73	5031.2	1541.55	1810.07	2114.11	1970.52	3435.36	2556.27	2985.76	2301.2	2046.02	1396.27	2237.92	11995.8	1446.45	1702.47	3047.82	7320.96	1509.02	1570.37	2331.46	14983.2	1469.53	3724.26	2065.35	2066.65	4170.36	5691.26	1601.81	8397.97
IL-1b	array33	3553	P01584	0.252278	0.457567	3272.51	5735.09	23881.1	20573.2	2785.91	4882.31	20330.1	17514	3101.83	5435.97	22635.5	19500.1	3453.58	6052.41	3759.95	12765.5	11224.4	7664.06	8393.56	6989.06	9050.97	4103.24	4648.99	2065.56	4574.09	10377.1	2570.83	3430.17	2887.37	5501.43	4690.66	3306.93	9737.61	8579.12	4026.54	4355.79	3238.31	2495.97	4553.66	5424.58	2532.35	9077.16
TGFb1	array6	7040	P01137	5.58331e-06	0.457567	7078.42	3295.5	12483.5	24854.4	7881.11	3669.21	13899.1	27672.9	8774.83	4085.3	15475.3	30811	9769.9	4548.58	2061.44	1377.32	1436.47	1767.69	1795.89	2225.99	2290.47	8359.54	2343.43	1142.83	2132.26	4757.21	1625.9	1959.82	2139.08	5209.82	2025.77	1693.06	1725.4	17089.6	1203.1	8568.14	2212.14	3180.44	1860.16	1937.38	1740.97	9117.47
VEGF R2	array34	3791	P35968	0.0704299	0.457567	19645.8	22623.4	19925.9	21507.3	16724.6	19259.5	20476.1	18309.3	18621.1	21443.5	18365.1	20385.6	20732.8	23875.2	3016.62	37636	18219.2	17345.6	20422.7	15492.6	27702.3	4596.59	7200.21	4861.42	22087.2	32669.6	10561.5	5277.51	11623.9	24191.9	6642.85	16828.7	26516.3	11294.6	17082.6	15462.1	10185.7	22163.2	42219.3	41324	13816.6	8157.38
EGF	array35	1950	P01133	0.225513	0.611547	40434.7	44798.9	42333.6	44235.2	34422.3	38137.5	36038.9	37657.7	38325.8	4462.34	4125.68	4928.05	4671.93	4277.56	11716.9	24302.9	30776.3	35101.8	45196.1	36507.1	37820.8	13271.2	31679.8	35254.3	27515.7	52689.8	27638.2	22736.8	23018.8	15310	22952	18915.6	12370.5	16853.6	15574.8	16746.1	26047.2	32121.4	53690	69467.7	26606.2	22826.2
CXCL16	array19	58191	Q9H2A7	0.000347019	0.636485	36182.9	31702.6	90955.8	71573.9	40286.1	35297.7	101270	79690.4	44854.5	39300.5	112754	88727.3	49941	43757.2	24513.1	41710.7	29551.5	28719	36842	35991.6	37889.4	44042.1	20345.3	22512.6	31166.9	38464.3	21737.9	23216.4	31884.3	37803.3	20178.3	28852.8	41058.1	112289	30149.8	35108.3	23713.7	32546.9	38076.8	41117.9	22988.2	38580.2
Angiogenin	array13	283	P03950	4.23301e-06	0.641545	126207	106634	120852	115273	140519	118726	134557	128345	156453	132190	149816	142899	174195	147180	87064.7	88906.7	86609.4	83312.7	95433.7	97603.1	98319	66921	78903.7	84726.4	84443.4	114398	80101.6	82331.8	85404	107217	77025.5	116423	62676.4	87701.7	101132	97420.6	100786	103869	114872	102584	107596	97409.3
TPO	array18	7066	P40225	1.52627e-05	0.641545	4652.53	4221.06	4470.48	11464.5	5180.12	4699.73	4977.43	12764.6	5767.55	5232.68	5541.87	14212.1	6421.59	5826.07	3429.03	3740.01	2854.97	2905.42	3286.14	2728.34	3863.83	2802.84	3004.23	2333.8	3776.77	3622.7	2540.36	3115.33	3271.47	6415.65	3756.17	2447.43	2981.1	13894.2	2252.82	4018.94	2947.47	2910.62	3668.78	2274.41	2603.64	7317.04
IL-6	array14	3569	P05231	0.000269766	0.665985	9062.63	4187.81	25602.1	32307.7	10090.3	4662.71	28505.4	35971.4	11234.6	5191.46	31737.9	40050.5	12508.6	5780.18	3656.39	3604.29	3225.7	3141.62	3902.97	4156.11	4451.37	12060.4	4223.45	7444.26	3934.75	6504.7	4552.73	4549.14	4554.56	6299.98	3898.99	2702.99	2810.36	45963.6	2655.89	13917.4	4461.73	12633.5	3288.44	3405.05	3031.56	17962.7
IL-8	array27	3576	P10145	0.000488765	0.665985	19649.7	14307.3	28740.6	65983.8	21878	15929.8	31999.8	73466.4	24358.9	17736.2	35628.6	81797.5	27121.2	19747.5	6722.17	4599.14	5614.74	6002.5	8296.26	9185.14	8334.65	21440.7	7081.06	116990	5386.87	9233.45	10651	9454.66	8058.45	10886.7	6014.71	4503	4149.25	40145.3	3506.89	26211.6	7491.27	128276	7030.95	14255.9	8454.66	27461.5
ENA-78	array50	6374	P42830	0.417491	0.707747	23894.2	18132.4	24805.7	33132.5	20341.3	15436.2	21117.2	28205.9	22648	17186.7	23511.9	31404.4	25216.2	19135.7	27552.4	16143.4	15773.3	23453.4	12303.8	14278.4	25779.8	12254.9	19467.4	12739.9	50546.4	41059.7	17127.5	18067.8	29489.8	18507.3	18490.5	34152.2	6438.93	39144.8	12576.7	19594.6	30134.9	18846.3	88422	30406.2	12865.2	23967.6
Leptin	array32	3952	P41159	0.252278	0.710496	16259.1	52873.9	27369.9	46016.5	93841.5	95011.8	23300.1	99174.1	95411.1	90116.2	25942.4	43616.4	17158.7	55799.3	138766	113934	34531.3	91295.8	19162.8	101584	62506.6	26919.2	92067	92911.8	187458	185665	30945.7	25260.1	32331.5	73651.4	58266.9	61685.7	32021.9	56384.4	62964.6	97267.9	192580	105028	104803	34719.2	12614.9	21336.7
AgRP	array46	181	O00253	0.473162	0.742464	4471.77	6143.76	18559.1	20562.9	3806.84	5230.22	15799.4	17505.3	4238.54	5823.33	17591.1	19490.4	4719.19	6483.69	7260.43	11617.5	8600.6	9965.62	3462.48	4219.89	23009.3	4113.1	3753.66	2407.45	17372.5	8804.88	11041.6	4677.12	8576.66	9549.47	4213.47	2615.07	5116.51	20052.2	3228.48	5693.3	4554.23	4195.35	4417.65	4971.34	3289.21	11846.9
ANG-1	array42	284	Q15389	0.26134	0.742464	55261.9	66537.8	42461.8	34394.6	47044.8	56644	96148	29280.3	52379.7	63067.4	40247.2	32600.7	58319.5	70219.3	49649.1	65559	80787.7	87546	50251.7	34877.8	97977.5	37606.3	65675	88567.1	71961.7	97168.8	39356.1	39276.3	70105.7	50648.1	62613.3	76897.8	34537.7	44240.2	76970.8	54635.8	51838.7	57616	77537.5	71419.7	47915	36945.5
ANG-2	array51	285	O15123	0.214994	0.742464	10279.2	7762.86	9066.85	9887.8	8750.78	6608.57	7718.66	8417.54	9743.11	7357.98	8593.96	9372.09	10848	8192.37	10517.9	26774.4	13488.6	15096.7	5859.44	11301.7	24490.3	6858.3	9412.11	6489.6	13028.3	14770.3	10127.2	4376.97	7334.87	21847.6	9262.47	13101	28274.3	11521.5	20229.9	7420.79	15219.8	9224.65	16206.2	11832.6	9308.43	7153.54
GM-CSF	array49	1437	P04141	0.473162	0.742464	33094.4	37210.4	33855.7	38487.3	28173.5	31677.4	28821.5	32764.5	31368.4	35269.7	32089.9	36480	34925.5	39269.2	24904.1	45833.7	32695.1	33177.4	34205.6	33808.6	33789.7	25834	28209.5	32861.4	26511.8	34589.7	25971.6	38631.7	26395.4	32778.3	37236.4	33899	34470.2	39387.7	22323.3	21194.2	38001.5	37218.4	32401.4	18568.2	16020.7	45701.2
IL-10	array57	3586	P22301	0.795612	0.742464	30183	30862.8	31948.3	33014.6	25694.9	26273.7	27197.8	28105.5	28608.7	29253.2	30282	31292.7	31853	32570.5	23319.5	43008.1	31779.3	31290.6	33634.5	33417.6	32381	24023.7	27006.5	30300.9	26346.5	31661.3	25265.3	37581.4	24644.8	30491.5	34432.5	31665.1	39098.8	35374.8	19068.2	19816.8	33784.3	36578.4	31504.9	18256.8	16279.9	45106.6
IL-12p40	array60	3593	P29460	0.681562	0.742464	16957.8	19509.3	25636.5	34174.8	14436.2	16608.4	21824.5	29093.2	16073.3	18491.8	24299.4	32392.3	17896	20588.8	19546.1	40625.9	15632.7	59722.4	28999.5	48459.8	18617.7	5258.12	16322.3	23194.7	23839.8	42364.6	20711.6	16504.6	15487	27341.8	12624.1	41530.1	55329.4	7436.27	34296.7	10009.5	17240.3	23167.2	35577	33774.1	20236	9778.08
IL-17	array15	3605	Q16552	0.000951472	0.742464	1972.65	1319.85	4065.52	4286.9	2196.35	1469.52	4526.55	4773.03	2445.42	1636.16	5039.86	5314.29	2722.73	1821.7	1780.67	1220.39	1519.39	1288.13	1611.09	1372.92	2410.39	1205.98	1532.7	1136.79	1806.45	2228.63	1475.51	1518.5	1465.44	3443.48	1344.07	1262.85	1101.67	2056.17	979.811	1304.66	1172.18	1141.85	1499.16	986.874	1207.59	1775.62
IL-1a	array10	3552	P01583	0.000438022	0.742464	2756.19	2123.05	8597.32	12354.1	3068.74	2363.8	9572.25	13755	3416.73	2631.85	10657.7	15314.9	3804.19	2930.31	1867.65	1079.3	1434.49	2051.3	2093.33	1548.63	1933.1	2315.73	1977.24	1488.51	2112.18	5504.83	2577.53	2260.86	1939.67	3073.92	1439.07	1451.78	1942.76	11295.5	1274.23	3712.47	1702.27	2204.22	1917.92	2286.81	1525.91	6218.78
IL-4	array59	3565	P05112	0.776725	0.742464	14331.8	22481.1	23848	19193.2	12200.7	19138.3	20301.9	16339.3	13584.3	21308.6	22604.2	18192.2	15124.7	23725	13440.9	32665.7	26132.5	23880.9	24306.2	23674.1	24713.5	13919.1	15266	11371.2	16940.2	21765	12436.1	19939.3	11725.3	12751.7	20866.4	19963.6	23114.7	27632	13549.7	10516.4	24387.8	18860.8	24591.7	10420.4	10735.9	34320.1
MMP-1	array38	4312	P03956	0.240777	0.742464	15587.7	95614.5	37706.3	91913.8	13269.9	30318.8	32099.6	35681.5	14774.7	33757	35739.7	39727.8	16450.2	37585	49055.5	83135	48647.8	41510.2	23091	45518.2	70167.5	25512.9	39205.7	35508.8	63466.7	45495.7	30046.6	26486.6	48554.6	65338.4	28824.7	42551.4	16179.4	35103.3	42296.3	25217.3	47994.4	34397.1	48679.7	50162.4	50066.7	37782
PDGF-BB	array36	5155	P01127	0.240777	0.742464	241335	335483	228150	286679	205450	85598.2	194225	44051.7	228748	317985	216250	271727	24688.2	54044.6	228402	190412	191545	208945	219474	192256	231417	219438	199338	178173	230493	256221	210986	239859	244727	227069	172327	249978	72254	197923	180297	250214	228737	187296	219693	225139	162805	202069
Tie-2	array30	7010	Q02763	0.193599	0.742464	3176.24	2996.93	16894.6	14299.4	2703.95	2551.3	14382.4	12173.2	3010.58	2840.62	16013.4	13553.6	3351.98	3162.74	2321.33	9197.85	7336.54	5182.04	5554.92	3742.41	4518.84	2345.62	3005.05	1593.48	2582.81	9895.39	2156.44	2455.88	2494.31	5820.24	3131.01	2427.62	5745.01	3853.16	2312.62	3514.72	2141.95	2096.34	3598.44	6071.06	2502.02	6914.07
TIMP-2	array40	7077	P16035	0.214994	0.742464	163123	162850	154862	129874	138867	138635	131835	110563	154615	154356	146785	123101	172148	171860	130538	151790	139543	121819	144103	160086	168576	88731.3	114775	107952	141483	152135	55898.5	141606	137590	160370	119228	138948	143586	85160.2	138251	158459	147300	111199	156286	135462	163367	119164
TNFa	array22	4049	P01374	0.000458757	0.742464	3505.42	2567.15	10997.6	13628.5	3902.94	2858.26	12244.7	15173.9	4345.53	3182.39	13633.3	16894.6	4838.31	3543.27	2119.47	2140.14	1585.58	2120.04	3412.78	1727.16	2809.19	2925.93	2282.38	1468.56	2277.06	9082.39	1575.9	2697.23	2372.11	5179.69	1704.72	1563.89	2150.06	19603.8	1005.35	5508.38	2282.77	2520.4	1914.29	4274.05	1158.92	6022.77
TNFb	array17	4050	Q06643	0.0012681	0.742464	3495.66	2113.37	11355	16144.8	3892.07	2353.03	12642.7	17975.6	4333.43	2619.86	14076.4	20014	4824.84	2916.96	1753.18	2127.54	1723.91	2065.98	3058.95	1563.78	3353.18	2291.43	2356.55	1248.74	2182.79	9936.96	1702.72	2444.96	2073.42	5421.63	2033.62	1321.95	2528.71	14074.2	1034.69	4228.35	2055.3	2485.3	2048.12	4229.13	1176.22	5428.49
VEGF	array55	7422	P15692	0.318069	0.742464	8407.42	12799.9	12426.8	10810	7157.29	10896.6	10579	9202.63	7968.92	12132.3	11778.7	10246.2	8872.6	13508.1	8056.4	24114.8	20881.4	16626	18217.8	14359.3	20016.4	8754.45	8996.99	6677.93	9016.91	11890.2	7034.78	9849.13	8098.3	9142.27	15921.6	2748	18537.5	18144.7	7174.4	6345.02	18723.2	12926.9	19661.3	7305.72	5641.63	22192.8
VEGF R3	array48	2324	P35916	0.541547	0.742464	11598.6	16817.1	23825.4	31659.3	9874	14316.5	20282.7	26951.7	10993.7	15939.9	22582.7	30008	12240.4	17747.5	11008.9	28687.8	24241.4	19533.1	22579	20195.8	21375.3	10660.7	13686.3	9960.23	11634.3	18633.8	8241.16	17513.2	9370.61	11598.5	19247.8	14320.3	21184	24181.1	8557.63	9673.38	22704.7	16514.7	20913	8123.97	5975.59	32921.6
FGF-4	array16	2249	P08620	0.0012681	0.792408	4482.84	3473.43	23562.6	33949.1	4991.19	3867.32	26234.6	37798.9	5557.19	4305.87	29209.6	42085.3	6187.38	4794.16	2098.82	4189.13	4855.09	4035.88	2614.28	5071.46	3147.6	5559.16	5070.54	2110.06	1884.97	5440.03	1902.92	5235.24	1569.84	4272.04	4977.99	1662.17	3437.85	22598.5	1517.69	9370.75	5246.16	3456.77	1981.46	3505.01	1523.85	11863.1
GRO	array29	2919	P09341	0.0887163	0.792408	13126.5	5140.82	23224.7	21443.7	11174.7	4376.41	9771.33	8255.17	12441.9	4872.69	7013.4	20325.3	6852.79	5425.26	924.771	1137.06	6487.35	8144.37	7758.64	2761.58	16012.3	3940.31	8215.81	5355.15	6260.29	32587.3	3342.34	4588.62	4171.57	39133.2	2127.61	1435.25	6561.83	8286.61	2469.75	15130.4	6443.13	3575.73	5514.27	12092.5	6725.96	14441.2
IL-12p70	array58	3592	P29459 & P29460	0.859385	0.792408	17533.3	24233.7	24476.8	21409.4	14926.2	20630.2	20837.2	18225.9	16618.9	22969.7	23200.1	20292.8	18503.4	25574.5	15540.8	33545.4	27607.9	25171.9	24707.8	25086.5	26209.4	14628.1	16946.2	14976.4	17345.2	22518.8	14715.7	23881.8	14618.1	14559.3	24012.8	21434.3	24377.7	29610.3	15529.8	13705.6	27389	22940.5	26181.3	11296.9	11191.9	35522.3
I-309	array20	6346	P22362	0.00639269	0.813847	3306.5	2777.26	22794.6	19290.2	3681.45	3092.21	25379.5	21477.7	4098.93	3442.86	28257.6	23913.3	4563.75	3833.28	1668.73	6292.31	6056.59	3548.12	4571.27	2519.53	3398.28	2080.56	2424.49	1424.9	2281.57	10064.6	2121.19	2365.9	2093.11	4968.07	3217.6	1693.8	6336.81	5576.08	2289.21	4958.81	1858.31	1587.56	3818.7	5098.18	1557.49	11319.2
MCP-3	array53	6354	P80098	0.9746	0.892431	24068.4	46077.9	46576.9	53013.9	20489.6	39226.4	39651.2	45131	22813.1	43674.6	44147.7	50248.9	25400.1	48627.3	25320.5	58216.2	55408.1	49895.6	40799.1	39623.4	61762	18923.4	24308.7	26367.5	43535.5	65924.3	21953.6	30899.3	29860	26993.8	35989	52173.4	31615.7	33798.7	36973.6	31535.6	39716.4	35341.5	68932.3	57561.3	31128	48636.3
MCP-4	array54	6357	Q99616	0.9746	0.892431	29001.2	31482.3	32489.2	36687.6	24688.9	26801.1	27658.2	31232.4	27488.6	29840.3	30794.7	34774.1	30605.8	33224.2	22509.9	40802.4	33192.2	36916.5	34834.3	32204.4	34767.4	22215.7	29820.2	26920.5	25521.2	35675.4	22583.2	33209	22906.9	22074.2	35799.4	31418.5	29102.8	46024.1	20685.2	22183	38376.7	36191.6	36639.3	22023.3	18292.2	47541.2
TIMP-1	array41	7076	P01033	0.261086	0.892431	81185.9	74483.4	78968.6	64987.9	69114	63408.1	67226.4	55324.6	76951.5	70598.6	74849.9	61598.4	85677.8	78604.5	68408.2	82087.9	60757.1	65912.9	64519.3	49977.4	88512.1	65932.4	68025	59526.2	65801.1	64639.8	65623.8	49078.5	70480.4	86135.8	54749.7	69645.3	81756.2	57215.3	55796.3	88567	72837.1	65727	66776.8	55262.9	66973.8	51878.4
uPAR	array21	5329	Q03405	0.00168603	0.892431	7698.62	10044.9	19660.8	27306.7	8571.64	11184	21890.3	30403.3	9543.67	12452.2	24372.7	33851	10625.9	13864.3	6354.07	13587	10365.9	9484.92	9212.44	10846.2	11162	4218.23	6015.9	6001.18	7940.53	15252.8	5792.25	4959.21	11234.8	7219.81	5615.47	6513.71	9932.46	7071.27	6476.22	7182.67	5720.32	6393.78	11692.8	15016.4	5377.86	8438.81
VEGF-D	array39	2277	O43915	0.414284	0.903763	2759.48	5124.02	24078.6	24596.2	2349.17	4362.11	20498.2	20938.9	2615.56	4856.77	22822.7	23313.3	2912.16	5407.53	3691.63	12275	11549.7	7168.41	9726.1	5878.12	10149.7	3248.48	4604.1	2221.58	4677.94	16620	2842.93	3383.89	3311.56	5916.85	6947.01	3537.83	8979.02	8361.15	3755.41	5835.91	4418.74	3442.48	7882.14	8843.05	3183.66	10912.8
G-CSF	array37	1440	P09919	0.473162	0.95481	6344.46	18318.6	34137.3	31354.1	5401.08	15594.8	29061.3	26691.9	6013.56	17363.2	32356.8	29718.8	6695.5	19332.2	11037.6	19199.6	16335	13853.6	17635.4	15656.4	16605.2	13556.9	16821	7999.34	11855.9	18899.2	10954.3	9784.36	11165.4	14879.4	13207.8	10950.4	14334.3	18261.3	13450	15723	17085.4	10331.9	12599.1	17383.2	11881.4	19920.3
MCP-2	array26	6355	P80075	0.0941344	0.95481	4406.34	5604.24	7925.16	9847.09	4906.02	6239.76	9957.88	5097.75	5462.36	6947.35	52221.1	4603.63	6081.79	7735.17	1497.86	6414.81	6231.33	6590.57	4657.34	18972.9	4629.77	2846.14	2860.29	2095.7	3547.35	15630.8	1834.83	3209.09	3093.43	5110.53	2472.53	4954.73	12190.7	3054.86	3945.13	6163.26	3060.86	1939.84	6820.39	7360.53	5644.67	4800.77
PECAM-1	array43	5175	P16284	0.318069	0.95481	4977.39	7085	13662.4	20449.7	4237.28	6031.5	11630.9	17408.9	4717.78	6715.47	12949.8	19383.1	5252.78	7477.01	3544.28	13505.2	13891.5	8833.65	13315.4	7015.95	13444.4	3964.26	4959.57	2837	5720.53	10934.3	3144.55	5515.14	3737.52	5640.19	7154.65	4830.98	15651.1	11572.5	4209.11	6647.25	8437.97	4636.23	10199.6	9086.53	3069.03	16209
IL-2	array47	3558	P60568	0.414284	0.95722	4819.92	3387.64	5271.1	19019.8	4103.23	2883.91	4487.32	16191.7	4568.53	3210.95	4996.18	18027.8	5086.61	3575.07	5192.39	6643.98	4170.96	4135.22	3708.59	3981.93	5716.06	5191.1	4314.54	3375.53	5359.5	6657.81	3385.24	5700.58	4554.31	7919.66	4938.44	3554.54	3111.27	14816.6	2064	3638.48	3246.07	22327.7	3739.79	2644.67	2706.39	4368.03
MMP-9	array44	4318	P14780	0.554712	0.95722	4267.55	17114.8	23432.7	35815.7	3632.99	14569.9	19948.4	30490.1	4044.97	16222.1	22210.5	33947.7	4503.67	18061.7	11427.7	17676.6	16626.7	13173.9	17853	17238.5	17765.9	5018.49	7305.38	6739.77	10067.2	17139.4	7833.01	9114.41	17740.9	11186.2	12406.4	9103.03	21211.6	11484.1	6665.82	10441.6	9459.81	7314.62	13382.2	12908.1	10732.2	18659.5
I-TAC	array45	6373	O14625	0.202028	0.962942	15979.7	23985.1	18386.9	14533.7	13603.6	20418.7	15652.9	12372.6	15146.2	22734.1	17427.9	13775.7	16863.8	25312.2	6072.32	28178.2	23507.1	20281.8	22458.2	16774.9	24784.9	5062.69	9431.78	8181.75	11627.6	18260.8	7316.42	9728.25	8801.47	13234.8	12537.2	14874.2	25869.1	19915.5	7362.57	8018.47	18110.5	10605.9	26542.6	11409.2	4996.8	19294
IFNg	array31	3458	P01579	0.0862266	0.975366	3468.55	3011.61	8472.39	20546.6	2952.8	2563.8	7212.59	7491.46	3287.64	2854.53	8030.5	9474.99	3660.46	3178.24	2954.35	5449.78	2809.48	3011.79	2712.95	2333.46	4959.36	3857.64	2904.68	1772.12	4082.75	7172.3	2045.78	3739.87	3320.2	6518.13	3280.02	1747.53	1961.65	19181.5	1069.4	3263.33	2314.82	8831.1	2412.23	2091.03	1371.53	7127.3
RANTES	array25	6352	P13501	6.73136e-05	0.975366	199614	159971	226097	223142	222250	178112	251737	248446	247453	198310	280284	276620	275514	220798	178636	180376	153733	171935	146506	143389	162759	153516	139207	116360	183889	179486	156196	163984	168442	195348	154103	166685	133065	138242	150134	166228	152301	138694	162439	158711	196591	151568
