# Supplementary material for: Systemic angiogenic protein changes following propranolol therapy in infantile hemangioma: a multi-target perspective
Source: Front Pharmacol. 2025 Dec 19;16:1706048. doi: 10.3389/fphar.2025.1706048 (PMC12757338; doi:10.3389/fphar.2025.1706048)
Supplement: Supplementary file 2 [file Table2.xls]

## Sheet: kegg2
ID	Description	BgRatio	RichFactor	FoldEnrichment	zScore	pvalue	p.adjust	qvalue	geneID	Count	Enrich_factor
hsa04014	Ras signaling pathway	238/8863	0.012605	15.9598	6.57704	0.000617834	0.0184089	0.0140929	TGFA/PGF	2	15.9598
hsa04010	MAPK signaling pathway	300/8863	0.01	12.6614	5.77691	0.00121439	0.0184089	0.0140929	TGFA/PGF	2	12.6614
hsa04012	ErbB signaling pathway	86/8863	0.0232558	29.4452	7.45214	0.00189355	0.0184089	0.0140929	HBEGF/TGFA	2	29.4452
hsa04151	PI3K-Akt signaling pathway	362/8863	0.00828729	10.4929	5.18459	0.00209192	0.0184089	0.0140929	TGFA/PGF	2	10.4929
hsa04915	Estrogen signaling pathway	139/8863	0.0143885	18.2179	5.75209	0.00487032	0.0357157	0.0273422	HBEGF/TGFA	2	18.2179
GO:0038134	ERBB2-EGFR signaling pathway	8/18805	0.25	783.542	39.5496	2.37348e-06	0.000548275	0.000202371	TGFA/HBEGF	2	783.542
GO:0007173	epidermal growth factor receptor signaling pathway	158/18805	0.0189873	59.5095	13.1942	1.14257e-05	0.00123588	0.000456169	TGFA/HBEGF/TIE1	3	59.5095
GO:0038127	ERBB signaling pathway	180/18805	0.0166667	52.2361	12.3395	1.68887e-05	0.00123588	0.000456169	TGFA/HBEGF/TIE1	3	52.2361
GO:0038128	ERBB2 signaling pathway	23/18805	0.0869565	272.536	23.2785	2.14005e-05	0.00123588	0.000456169	TGFA/HBEGF	2	272.536
GO:0050673	epithelial cell proliferation	488/18805	0.00614754	19.2674	7.30455	0.000327676	0.0133956	0.00494437	TGFA/FST/TIE1	3	19.2674
GO:0038084	vascular endothelial growth factor signaling pathway	95/18805	0.0210526	65.9825	11.3437	0.000373839	0.0133956	0.00494437	PGF/TIE1	2	65.9825
GO:0045765	regulation of angiogenesis	363/18805	0.00550964	17.2681	5.5914	0.0052949	0.0330574	0.0122016	ANGPTL4/TIE1	2	17.2681
GO:0051781	positive regulation of cell division	99/18805	0.020202	63.3165	11.1062	0.000405927	0.0133956	0.00494437	TGFA/PGF	2	63.3165
GO:1901342	regulation of vasculature development	372/18805	0.00537634	16.8504	5.51628	0.00555394	0.0334172	0.0123344	ANGPTL4/TIE1	2	16.8504
GO:0048010	vascular endothelial growth factor receptor signaling pathway	108/18805	0.0185185	58.0401	10.6204	0.000482879	0.0139431	0.00514647	PGF/TIE1	2	58.0401
GO:0050731	positive regulation of peptidyl-tyrosine phosphorylation	116/18805	0.0172414	54.0374	10.2365	0.000556792	0.0142208	0.00524896	TGFA/HBEGF	2	54.0374
GO:0035924	cellular response to vascular endothelial growth factor stimulus	122/18805	0.0163934	51.3798	9.97347	0.000615618	0.0142208	0.00524896	PGF/TIE1	2	51.3798
GO:0050730	regulation of peptidyl-tyrosine phosphorylation	156/18805	0.0128205	40.1816	8.77911	0.00100351	0.0208576	0.00769864	TGFA/HBEGF	2	40.1816
GO:0051302	regulation of cell division	190/18805	0.0105263	32.9912	7.91789	0.00148313	0.0208576	0.00769864	TGFA/PGF	2	32.9912
GO:0045766	positive regulation of angiogenesis	192/18805	0.0104167	32.6476	7.87438	0.00151417	0.0208576	0.00769864	ANGPTL4/TIE1	2	32.6476
GO:1904018	positive regulation of vasculature development	195/18805	0.0102564	32.1453	7.81034	0.00156132	0.0208576	0.00769864	ANGPTL4/TIE1	2	32.1453
GO:0038135	ERBB2-ERBB4 signaling pathway	5/18805	0.2	626.833	25.0033	0.00159447	0.0208576	0.00769864	HBEGF	1	626.833
GO:0043335	protein unfolding	5/18805	0.2	626.833	25.0033	0.00159447	0.0208576	0.00769864	ANGPTL4	1	626.833
GO:0018108	peptidyl-tyrosine phosphorylation	198/18805	0.010101	31.6582	7.74774	0.00160916	0.0208576	0.00769864	TGFA/HBEGF	2	31.6582
GO:0050926	regulation of positive chemotaxis	27/18805	0.037037	116.08	10.6903	0.008585	0.0339656	0.0125369	PGF	1	116.08
GO:0006935	chemotaxis	466/18805	0.00429185	13.4514	4.86245	0.00860359	0.0339656	0.0125369	HBEGF/PGF	2	13.4514
GO:0042330	taxis	468/18805	0.0042735	13.3939	4.85064	0.00867519	0.0339656	0.0125369	HBEGF/PGF	2	13.3939
GO:1903019	negative regulation of glycoprotein metabolic process	28/18805	0.0357143	111.935	10.4946	0.00890178	0.0342719	0.0126499	HBEGF	1	111.935
GO:0042634	regulation of hair cycle	29/18805	0.0344828	108.075	10.309	0.00921848	0.0343463	0.0126774	FST	1	108.075
GO:1901201	regulation of extracellular matrix assembly	29/18805	0.0344828	108.075	10.309	0.00921848	0.0343463	0.0126774	TIE1	1	108.075
GO:0010562	positive regulation of phosphorus metabolic process	493/18805	0.0040568	12.7147	4.7089	0.00959339	0.0346262	0.0127807	TGFA/HBEGF	2	12.7147
GO:0045937	positive regulation of phosphate metabolic process	493/18805	0.0040568	12.7147	4.7089	0.00959339	0.0346262	0.0127807	TGFA/HBEGF	2	12.7147
GO:0001945	lymph vessel development	32/18805	0.03125	97.9427	9.8052	0.0101681	0.0361357	0.0133379	TIE1	1	97.9427
GO:0031069	hair follicle morphogenesis	34/18805	0.0294118	92.1814	9.50682	0.0108007	0.0372382	0.0137448	FST	1	92.1814
GO:0045026	plasma membrane fusion	34/18805	0.0294118	92.1814	9.50682	0.0108007	0.0372382	0.0137448	TIE1	1	92.1814
GO:2000352	negative regulation of endothelial cell apoptotic process	36/18805	0.0277778	87.0602	9.2335	0.011433	0.0388385	0.0143355	ANGPTL4	1	87.0602
GO:0048730	epidermis morphogenesis	38/18805	0.0263158	82.4781	8.98191	0.0120649	0.0403913	0.0149086	FST	1	82.4781
GO:0003180	aortic valve morphogenesis	39/18805	0.025641	80.3632	8.86338	0.0123808	0.0408566	0.0150804	TIE1	1	80.3632
GO:0044319	wound healing, spreading of cells	42/18805	0.0238095	74.623	8.53337	0.0133279	0.0427602	0.015783	HBEGF	1	74.623
GO:0070328	triglyceride homeostasis	44/18805	0.0227273	71.2311	8.33222	0.0139588	0.0433859	0.0160139	ANGPTL4	1	71.2311
GO:0055090	acylglycerol homeostasis	45/18805	0.0222222	69.6481	8.23668	0.0142741	0.0433859	0.0160139	ANGPTL4	1	69.6481
